# Supplementary material for: Two Birds with One Stone: One-Pot Conversion of Waste Biomass into N-Doped Porous Biochar for Efficient Formaldehyde Adsorption
Source: Molecules. 2026 Jan 6;31(2):201. doi: 10.3390/molecules31020201 (PMC12844407; doi:10.3390/molecules31020201)
Supplement: Supplementary file 1 [file molecules-31-00201-s001.zip]

Archive with 1 entries (1 files):
- molecules-3967373-supplementary.pdf
